# Supplementary material for: Molecular Phylogeny of OVOL Genes Illustrates a Conserved C2H2 Zinc Finger Domain Coupled by Hypervariable Unstructured Regions
Source: PLoS One. 2012 Jun 21;7(6):e39399. doi: 10.1371/journal.pone.0039399 (PMC3380836; doi:10.1371/journal.pone.0039399)
Supplement: File S2 — Protein sequence alignment of selected regions of OVOL. We generated this alignment using MUSCLE [43], [44] at default parameters. This alignment was used for the reconstruction of the Bayesian phylogenetic tree ( Figure 7B ). (TXT) [file pone.0039399.s005.txt]

OVOL1_Strongylocentrotus      PKEGSRKFHRFSKGPTGNKLFSLEDLSQIIQDETGKQPSRAT------------------
OVOL1_Lottia                  --------------------------------MPKSYMIKRYRKKGGSNTEAKNVQNRNI
OVOL2_Lottia                  ------------------------------------------------------------
OVOL_Trichoplax               ------------------------------------------------------------
OVOL2_Nematostella            ------------------------------------------------------------
OVOL1_Nematostella            ------------------------------------------------------------
OVOL2_Frog                    --------------------------------MPRAFLVKRR------------------
OVOL2_Mouse                   --------------------------------MPKVFLVKRR------------------
OVOL2_Rat                     --------------------------------MPKVFLVKRR------------------
OVOL2_Human                   --------------------------------MPKVFLVKRR------------------
OVOL2_Opossum                 --------------------------------MPKVFLVKRR------------------
OVOL2_Anolelizard             --------------------------------MPRAFLVKRR------------------
OVOL2_Zebrafinch              --------------------------------MPRAFLVKRR------------------
OVOL2_Chicken                 --------------------------------MPRAFLVKRR------------------
OVOL2_Turkey                  ------------------------------------------------------------
OVOL3_Mouse                   --------------------------------MPRVFLVRSR------------------
OVOL3_Human                   --------------------------------MPRAFLVRSR------------------
OVOL3_Rat                     --------------------------------MPRVFLVRSR------------------
OVOL1_Danio                   ------------------------------------------------------------
OVOL3b_Danio                   --------------------------------MPRSFLVKRR------------------
OVOL3b_Fugu                    ------------------------------------------------------------
OVOL3b_Medaka                  --------------------------------MPRSFLVKKK------------------
OVOL2_Helobdella              ---------------------------------------MIF------------------
LIN48_Celegans                --------------------------------MDSRVWLPLI------------------
OVOL1_Stickleback             --------------------------------MPRTFLVKKS------------------
OVOL1_Fugu                    --------------------------------MPRAFLVKKA------------------
OVOL1_Tetraodon               --------------------------------MPRAFLVKKA------------------
OVOL1_Opossum                 --------------------------------MPRAFLVKKP------------------
OVOL1_Human                   --------------------------------MPRAFLVKKP------------------
OVOL1_Rat                     --------------------------------MPRAFLVKKP------------------
OVOL1_Mouse                   --------------------------------MPRAFLVKKP------------------
OVOC_Drosophila               YEDAIMSDLASSGQCPNGAVDPLQFTATLMLSSQTDHLLEQL------------------
OVOB_Drosophila               YEDAIMSDLASSGQCPNGAVDPLQFTATLMLSSQTDHLLEQL------------------
OVOA_Drosophila               YEDAIMSDLASSGQCPNGAVDPLQFTATLMLSSQTDHLLEQL------------------
OVOD_Drosophila               YEDAIMSDLASSGQCPNGAVDPLQFTATLMLSSQTDHLLEQL------------------
OVOL1_Helobdella              --------------------------------METT------------------------
OVOL1_Branchiostoma           ------------------------------------------------------------
OVOL2_Branchiostoma           ------------------------------------------------------------
OVOL2_Strongylocentrotus      TVDASLSSIPTKNLPPRKRHMRSLVSPPTVLKSPSKSSTERI------------------
                                                                                          

OVOL1_Strongylocentrotus      -------------CMSLLKSYYAEAMMKRDLIKDLLVELQNSNHHQGVTRDSAFLSSRHH
OVOL1_Lottia                  QDLSTVVYMFSYDCKTVIIKNFSFSADKSQDDISS--------------FSNQEQLNDPN
OVOL2_Lottia                  ------------------------------------------------------------
OVOL_Trichoplax               ------------------------------------------------------------
OVOL2_Nematostella            ---------------------------MKDEQ----------------------------
OVOL1_Nematostella            ------------------------------------------------------------
OVOL2_Frog                    -------------SPPPVIRNWDE---LPDEERAD-------------------------
OVOL2_Mouse                   -------------SPGVSVRSWDE---LPDDKRAD-------------------------
OVOL2_Rat                     -------------SPGASVRSWDE---LPDDKRAD-------------------------
OVOL2_Human                   -------------SLGVSVRSWDE---LPDEKRAD-------------------------
OVOL2_Opossum                 -------------NPVATIRSWDE---LPDEERAD-------------------------
OVOL2_Anolelizard             -------------NPLPASRSWDA---LPDEERAD-------------------------
OVOL2_Zebrafinch              -------------SPQPAVRSWDG---LPDEERAD-------------------------
OVOL2_Chicken                 -------------SPQPALRSWAG---LPDDERAD-------------------------
OVOL2_Turkey                  ------------------------------------------------------------
OVOL3_Mouse                   -------------RPQP--PNWSH---LPDQLRGD-------------------------
OVOL3_Human                   -------------RPQP--PNWGH---LPDQLRGD-------------------------
OVOL3_Rat                     -------------RPQP--PNWSH---LPDQLRGD-------------------------
OVOL1_Danio                   ------------------------------------------------------------
OVOL3b_Danio                   -------------QAAGAGWTWKDTETTHTHTAA--------------------------
OVOL3b_Fugu                    ------------------------------------------------------------
OVOL3b_Medaka                  -------------RGACGAWQWKE----PDKTIVS-------------------------
OVOL2_Helobdella              -------------NCTGEQTKYNE------------------------------------
LIN48_Celegans                -------------GAHLLPRDISV---ITQMIANN-------------------------
OVOL1_Stickleback             -------------NVSPGKRNWSE---VPDHERGD-------------------------
OVOL1_Fugu                    -------------NVSPGKRNWSE---VSDHERGD-------------------------
OVOL1_Tetraodon               -------------NVSPGKRNWSE---VPDHERGD-------------------------
OVOL1_Opossum                 -------------CVSTGKRNWSE---LPDEERGE-------------------------
OVOL1_Human                   -------------CVSTCKRNWSE---LPDEERGE-------------------------
OVOL1_Rat                     -------------CVSTCKRNWSE---LPDEERGE-------------------------
OVOL1_Mouse                   -------------CVSTCKRNWSE---LPDEERGE-------------------------
OVOC_Drosophila               -------------SDAVDLSSFLQRSCVDDEESTS-----------PRQDFELVSTPSLT
OVOB_Drosophila               -------------SDAVDLSSFLQRSCVDDEESTS-----------PRQDFELVSTPSLT
OVOA_Drosophila               -------------SDAVDLSSFLQRSCVDDEESTS-----------PRQDFELVSTPSLT
OVOD_Drosophila               -------------SDAVDLSSFLQRSCVDDEESTS-----------PRQDFELVSTPSLT
OVOL1_Helobdella              ------------------------------------------------------------
OVOL1_Branchiostoma           ------------------------------------------------------------
OVOL2_Branchiostoma           ------------------------------------------------------------
OVOL2_Strongylocentrotus      -------------STHSSPSNEQY---QPDTFIHSTASSSEPSQIELLSKDSPLNGTNSL
                                                                                          

OVOL1_Strongylocentrotus      QYRKDSCQDGSVANHIKTSSGPYKDTPVCPTLNVLPPSGKDASFGNRGIKLHPSEKRIAS
OVOL1_Lottia                  LQFKLEEKCTKQDLSSVTRIQQRSTENYTETIPVFGKGITNSALDNQHQTVSSHGASFTQ
OVOL2_Lottia                  ------------------------------------------------------------
OVOL_Trichoplax               ------------------------------------------------------------
OVOL2_Nematostella            ------------------------------------------------------------
OVOL1_Nematostella            ------------------------------------------------------------
OVOL2_Frog                    ------------------------------------------------------------
OVOL2_Mouse                   ------------------------------------------------------------
OVOL2_Rat                     ------------------------------------------------------------
OVOL2_Human                   ------------------------------------------------------------
OVOL2_Opossum                 ------------------------------------------------------------
OVOL2_Anolelizard             ------------------------------------------------------------
OVOL2_Zebrafinch              ------------------------------------------------------------
OVOL2_Chicken                 ------------------------------------------------------------
OVOL2_Turkey                  ------------------------------------------------------------
OVOL3_Mouse                   ------------------------------------------------------------
OVOL3_Human                   ------------------------------------------------------------
OVOL3_Rat                     ------------------------------------------------------------
OVOL1_Danio                   ------------------------------------------------------------
OVOL3b_Danio                   ------------------------------------------------------------
OVOL3b_Fugu                    ------------------------------------------------------------
OVOL3b_Medaka                  ------------------------------------------------------------
OVOL2_Helobdella              ------------------------------------------------------------
LIN48_Celegans                ------------------------------------------------------------
OVOL1_Stickleback             ------------------------------------------------------------
OVOL1_Fugu                    ------------------------------------------------------------
OVOL1_Tetraodon               ------------------------------------------------------------
OVOL1_Opossum                 ------------------------------------------------------------
OVOL1_Human                   ------------------------------------------------------------
OVOL1_Rat                     ------------------------------------------------------------
OVOL1_Mouse                   ------------------------------------------------------------
OVOC_Drosophila               PDSVTPVEQHNTNTTQLDVLHENLLTQLTHNIVRGGSNQQQQHHQQHGVQQQQQQQHSVQ
OVOB_Drosophila               PDSVTPVEQHNTNTTQLDVLHENLLTQLTHNIVRGGSNQQQQHHQQHGVQQQQQQQHSVQ
OVOA_Drosophila               PDSVTPVEQHNTNTTQLDVLHENLLTQLTHNIVRGGSNQQQQHHQQHGVQQQQQQQHSVQ
OVOD_Drosophila               PDSVTPVEQHNTNTTQLDVLHENLLTQLTHNIVRGGSNQQQQHHQQHGVQQQQQQQHSVQ
OVOL1_Helobdella              ------------------------------------------------------------
OVOL1_Branchiostoma           ------------------------------------------------------------
OVOL2_Branchiostoma           ------------------------------------------------------------
OVOL2_Strongylocentrotus      TNVDLKKRKDMFDPLDVVQLSKRHAVDRMIASARDSPSSLESIPSSNSDNSNRGSPFAIE
                                                                                          

OVOL1_Strongylocentrotus      SRHPPPIYQEGWSNEGSVGSGPGTPPVLTTQGSASACQTPSDSTCQSSWRLPPTVSQSIS
OVOL1_Lottia                  DHCSQHSILSGFSNMFHHTHIAPLYFKPSSDGVIACGIPDNI------------------
OVOL2_Lottia                  ------------------------MFISAKQ-----------------------------
OVOL_Trichoplax               ------------------------------------------------------------
OVOL2_Nematostella            ------------------------------------------------------------
OVOL1_Nematostella            ------------------------------------------------------------
OVOL2_Frog                    ------------------------TYIPDTIDCIFKYVTEDS------------------
OVOL2_Mouse                   ------------------------TYIPVSLGCLLRDPPED-------------------
OVOL2_Rat                     ------------------------TYIPVSLGCLLRDPPED-------------------
OVOL2_Human                   ------------------------TYIPVGLGRLLHDPP---------------------
OVOL2_Opossum                 ------------------------TYIPVGWGVGKSRPR---------------------
OVOL2_Anolelizard             ------------------------TYVPAPFPLVLHRPDYCK------------------
OVOL2_Zebrafinch              ------------------------TYIPGGIGCVLLGYE---------------------
OVOL2_Chicken                 ------------------------TYIPSGLGCAPGYE----------------------
OVOL2_Turkey                  ------------------------------------------------------------
OVOL3_Mouse                   ------------------------AYVPGSWLPLLHPGP---------------------
OVOL3_Human                   ------------------------AYIP--------------------------------
OVOL3_Rat                     ------------------------AYVPGMH-----------------------------
OVOL1_Danio                   ------------------------MYTHSQMYTNDPGAV---------------------
OVOL3b_Danio                   ------------------------AHTHTSLDSVCAP-----------------------
OVOL3b_Fugu                    ------------------------------------------------------------
OVOL3b_Medaka                  ------------------------------------------------------------
OVOL2_Helobdella              ------------------------------------------------------------
LIN48_Celegans                ------------------------NNTSISRSSTNSSKPEEK------------------
OVOL1_Stickleback             ------------------------VYVPVPLTFCDVKQQLHF------------------
OVOL1_Fugu                    ------------------------VYIPDHVGISCFLKNKQP------------------
OVOL1_Tetraodon               ------------------------VYIPASTPVEADCLRKVH------------------
OVOL1_Opossum                 ------------------------IYLPARLSGLLSGDPLEG------------------
OVOL1_Human                   ------------------------IYVPVSLGF-CPPQPYRE------------------
OVOL1_Rat                     ------------------------IYVPVSLGF-CPPQPYLE------------------
OVOL1_Mouse                   ------------------------IYVPVSLGF-CPPQPYRE------------------
OVOC_Drosophila               QQQQHNVQQQHGVQQQHVQQQPPPSYQHATRGLMMQQQPQHGGYQQQAAIMSQQQQQLLS
OVOB_Drosophila               QQQQHNVQQQHGVQQQHVQQQPPPSYQHATRGLMMQQQPQHGGYQQQAAIMSQQQQQLLS
OVOA_Drosophila               QQQQHNVQQQHGVQQQHVQQQPPPSYQHATRGLMMQQQPQHGGYQQQAAIMSQQQQQLLS
OVOD_Drosophila               QQQQHNVQQQHGVQQQHVQQQPPPSYQHATRGLMMQQQPQHGGYQQQAAIMSQQQQQLLS
OVOL1_Helobdella              ------------------------------------------------------------
OVOL1_Branchiostoma           ------------------------------------------------------------
OVOL2_Branchiostoma           ------------------------------------------------------------
OVOL2_Strongylocentrotus      GSLPDSGNSSGNSSRSGEPSPCQPIMNPSILQSRLQPTLQQQLPMPSNLTMPTPSSLFQR
                                                                                          

OVOL1_Strongylocentrotus      PGVLSPNKTNLRQQYLYPTSIPRSRVFSQDALSTNMTTLQPQSIGKNSLVRELPQFMHQR
OVOL1_Lottia                  ----------SPKSATSAKESPTFPTDAIVPTQWSPHSYQLTPKADIFNFDPKFPLKSSD
OVOL2_Lottia                  ------------------------------------------------------------
OVOL_Trichoplax               ------------------------------------------------------------
OVOL2_Nematostella            ------------------------------------------------------------
OVOL1_Nematostella            ------------------------------------------------------------
OVOL2_Frog                    ------------------------------------------------------------
OVOL2_Mouse                   ------------------------------------------------------------
OVOL2_Rat                     ------------------------------------------------------------
OVOL2_Human                   ------------------------------------------------------------
OVOL2_Opossum                 ------------------------------------------------------------
OVOL2_Anolelizard             ------------------------------------------------------------
OVOL2_Zebrafinch              ------------------------------------------------------------
OVOL2_Chicken                 ------------------------------------------------------------
OVOL2_Turkey                  ------------------------------------------------------------
OVOL3_Mouse                   ------------------------------------------------------------
OVOL3_Human                   ------------------------------------------------------------
OVOL3_Rat                     ------------------------------------------------------------
OVOL1_Danio                   ------------------------------------------------------------
OVOL3b_Danio                   ------------------------------------------------------------
OVOL3b_Fugu                    ------------------------------------------------------------
OVOL3b_Medaka                  ------------------------------------------------------------
OVOL2_Helobdella              ------------------------------------------------------------
LIN48_Celegans                ------------------------------------------------------------
OVOL1_Stickleback             ------------------------------------------------------------
OVOL1_Fugu                    ------------------------------------------------------------
OVOL1_Tetraodon               ------------------------------------------------------------
OVOL1_Opossum                 ------------------------------------------------------------
OVOL1_Human                   ------------------------------------------------------------
OVOL1_Rat                     ------------------------------------------------------------
OVOL1_Mouse                   ------------------------------------------------------------
OVOC_Drosophila               QQQQQSHHQQQQQQQHAAAYQQHNIYAQQQQQQQQQHHQQQQQQQHHHFHHQQQQQPQPQ
OVOB_Drosophila               QQQQQSHHQQQQQQQHAAAYQQHNIYAQQQQQQQQQHHQQQQQQQHHHFHHQQQQQPQPQ
OVOA_Drosophila               QQQQQSHHQQQQQQQHAAAYQQHNIYAQQQQQQQQQHHQQQQQQQHHHFHHQQQQQPQPQ
OVOD_Drosophila               QQQQQSHHQQQQQQQHAAAYQQHNIYAQQQQQQQQQHHQQQQQQQHHHFHHQQQQQPQPQ
OVOL1_Helobdella              ------------------------------------------------------------
OVOL1_Branchiostoma           ------------------------------------------------------------
OVOL2_Branchiostoma           ------------------------------------------------------------
OVOL2_Strongylocentrotus      PGDLQAHLTFQQTTRYSISQEMLTQYNGQIPQMPPLQQVPRFFSPQDPLPHPQLSQIVPN
                                                                                          

OVOL1_Strongylocentrotus      STASSTNLMQPNDVWIPPVSRPTNIGGPQSSVPVCVTSEVPTSTVFESAVPTGQNPTKCQ
OVOL1_Lottia                  HISSFKTEECHKCNGRQFAVSAKYIPEHIPVFPTDKSVIGQNSSTLFDRYSPKYFHGNTS
OVOL2_Lottia                  ------------------------------------------------------------
OVOL_Trichoplax               ------------------------------------------------------------
OVOL2_Nematostella            ------------------------------------------------------------
OVOL1_Nematostella            ------------------------------------------------------------
OVOL2_Frog                    -----------LSNSSAGDPAGDSPERSSSDSGSCNGSITTPPHNTPQSGLVSPSRKDST
OVOL2_Mouse                   ------------------------CRSDGGSSSGCSSSAGEPGGAESSSSPRAPEPETPE
OVOL2_Rat                     ------------------------CRSDGGSSSGCSCSAGEPGGAESSSSPRAPEPETPE
OVOL2_Human                   ---------------------EDCRSDGGSSSGSGSSSAGEPGGAESSSSPHAPESETPE
OVOL2_Opossum                 ---------------------IKCVCGGGSSSGGSVQESEPRDHLAPQSGAPEP------
OVOL2_Anolelizard             ------------------------KQGKPSEGNPNSKAQPQNSCSLESTSSRDTETANIS
OVOL2_Zebrafinch              ---------------------DSCSLESSGSSGTRDAEPSDPPTPQP----------APG
OVOL2_Chicken                 ---------------------DSCSLESSGSSGTRDPELGDPPTPQA----------APA
OVOL2_Turkey                  ------------------------------------------------------------
OVOL3_Mouse                   -----------------------SSTQSQGSVFSGCEEDSKKGGGSVSLTSQDCPSLWAH
OVOL3_Human                   ------------------------------------------------------------
OVOL3_Rat                     ------------------------LSGPGGEGLGGTGYHHLASLPRLQQPGSATSTQLFW
OVOL1_Danio                   ---------------------VPVAELPSCTALGQSPETEHIRSTQNNTYVRTKIKVTTG
OVOL3b_Danio                   -----------------------AVQKHTAAPAAAALERHRGDYVM--------------
OVOL3b_Fugu                    ------------------------------------------------------------
OVOL3b_Medaka                  --------------------EHPTKEASFAMETRLPPTVHPTVGMSAHGAAEAPVPVPFT
OVOL2_Helobdella              ------------------------------------------------------------
LIN48_Celegans                --------------NSKKFLIERFLDDDPSPPASILSPSPKAAIPSPIINPAVEFVNGGY
OVOL1_Stickleback             ----------------------------------CNVNIFPPPPQITTASLMPHATEMPV
OVOL1_Fugu                    ------------------PQASKTMSEHHAGTSAEPSHSARGNVRDEEEAAPGEPDLHPI
OVOL1_Tetraodon               ---------------------SRCCKSVWSDELNCITDVVTTGELPAVTTPSSPTPISKA
OVOL1_Opossum                 --------------------------GGGAVALGGSPSERRGKGGAAWGTGRVLLPASRL
OVOL1_Human                   --------------------PEPSVAEPPSCPLALNMSLRDSSYSMAPG------PCVVA
OVOL1_Rat                     --------------------PEASVAEPPSCPLALDMSLRDSSYGVASG------PCEVA
OVOL1_Mouse                   --------------------PEASVAEPPSCPLALDMSLRDSSYSVAPG------PCVVA
OVOC_Drosophila               SHHSHHHGHGHDNSNMSLPSPTAAAAAAAAAAAAAAAAAAHLQRPMSSSSSSGGTNSSNS
OVOB_Drosophila               SHHSHHHGHGHDNSNMSLPSPTAAAAAAAAAAAAAAAAAAHLQRPMSSSSSSGGTNSSNS
OVOA_Drosophila               SHHSHHHGHGHDNSNMSLPSPTAAAAAAAAAAAAAAAAAAHLQRPMSSSSSSGGTNSSNS
OVOD_Drosophila               SHHSHHHGHGHDNSNMSLPSPTAAAAAAAAAAAAAAAAAAHLQRPMSSSSSSGGTNSSNS
OVOL1_Helobdella              ------------------------------------------------------------
OVOL1_Branchiostoma           ------------------------------------------------------------
OVOL2_Branchiostoma           ------------------------------------------------------------
OVOL2_Strongylocentrotus      GTPATLNTSNSNFPHSKTFDIRGPIIPTTQTPPIGGTTLRPIPLHYQNGYTQGGSPHLEQ
                                                                                          

OVOL1_Strongylocentrotus      EGCQLKSIQDESIIPTPNVVNDTHTPAVYDT-----------------------------
OVOL1_Lottia                  AVIKEKDPIGQFPTDKAFAFSLQKNLPGINN-----------------------------
OVOL2_Lottia                  ------------------------------------------------------------
OVOL_Trichoplax               ------------------------------------------------------------
OVOL2_Nematostella            ------------------------------------------------------------
OVOL1_Nematostella            ------------------------------------------------------------
OVOL2_Frog                    KQEDEEEQTSDPHGKRPSARSKIKFTTGSCS-----------------------------
OVOL2_Mouse                   LHDAQGTDGHLAAMQRPVARSKIKFTTGTCD-----------------------------
OVOL2_Rat                     LHDAEGTDGHLAAMQRPVARSKIKFTTGTCN-----------------------------
OVOL2_Human                   PGDAEGPDGHLATKQRPVARSKIKFTTGTCS-----------------------------
OVOL2_Opossum                 --RTNEEPVLHLAGKRPTARSKIKFTTGTCN-----------------------------
OVOL2_Anolelizard             AESTTEKTLLALAENRPTVRSKIKFTTGICG-----------------------------
OVOL2_Zebrafinch              ELGTGGGMLLDLAVKRPMVRSKIKFTTGTCN-----------------------------
OVOL2_Chicken                 ELGAPGGMLLDLAVRRPAVRSKIKFTTGTCT-----------------------------
OVOL2_Turkey                  -----------------------QFTTGTCT-----------------------------
OVOL3_Mouse                   NYRVAKTEQDPAGHTNPYTLWQSSQGTLTSA-----------------------------
OVOL3_Human                   -GGPLTVPGGKGQERRSVTIWLFSSDCSSLG-----------------------------
OVOL3_Rat                     SERHVGSVSVRTPIPRSSQGTLTSVPKGPGT-----------------------------
OVOL1_Danio                   ELPTEAPPVVPSVTTSPPVSIATHCSPPVTK-----------------------------
OVOL3b_Danio                   ----ERLPPPPPAALSSSAAALHKPRDASSA-----------------------------
OVOL3b_Fugu                    ------------------------------------------------------------
OVOL3b_Medaka                  GPGDDGRQKWSKPRPRPST-----------------------------------------
OVOL2_Helobdella              ------------------------------------------------------------
LIN48_Celegans                GVKNPLAPLISSFETTSIPCSTVSPSSLISS-----------------------------
OVOL1_Stickleback             ALTSTPEPVEAVSMVTRSTGQSQSLLTGMKG-----------------------------
OVOL1_Fugu                    QNESEHAPASKPSSAPVGATMLTRSTAQNQN-----------------------------
OVOL1_Tetraodon               PAKNQHVPASKTSSAAPDAAMVTRSTAQNQN-----------------------------
OVOL1_Opossum                 GHPSDTLAPDTDTPTRPRALSRSKLGRVTMG-----------------------------
OVOL1_Human                   QLPSEDMGHLTDPQSRDHGFLRTKMKVTLGD-----------------------------
OVOL1_Rat                     QLPPEDVNHLTDPQSRDQGFLRTKMKVTLGD-----------------------------
OVOL1_Mouse                   QLPSEDVSHLTDPQSRDQGFLRTKMKVTLGD-----------------------------
OVOC_Drosophila               SGGSSNSPLLDANAAAAAAAALLDTKPLIQS-----------------------------
OVOB_Drosophila               SGGSSNSPLLDANAAAAAAAALLDTKPLIQS-----------------------------
OVOA_Drosophila               SGGSSNSPLLDANAAAAAAAALLDTKPLIQSVSNPIGQPLNTQSQQQKQGQQITLMKTTR
OVOD_Drosophila               SGGSSNSPLLDANAAAAAAAALLDTKPLIQSVSNPIGQPLNTQSQQQKQGQQITLMKTTR
OVOL1_Helobdella              ------------------------------------------------------------
OVOL1_Branchiostoma           ------------------------------------------------------------
OVOL2_Branchiostoma           ------------------------------------------------------------
OVOL2_Strongylocentrotus      SLPRHAMPHSTFQDQQPHCIRPIPPQTLAQN-----------------------------
                                                                                          

OVOL1_Strongylocentrotus      ------------------------------------------------------------
OVOL1_Lottia                  ------------------------------------------------------------
OVOL2_Lottia                  ------------------------------------------------------------
OVOL_Trichoplax               ------------------------------------------------------------
OVOL2_Nematostella            ------------------------------------------------------------
OVOL1_Nematostella            ------------------------------------------------------------
OVOL2_Frog                    ------------------------------------------------------------
OVOL2_Mouse                   ------------------------------------------------------------
OVOL2_Rat                     ------------------------------------------------------------
OVOL2_Human                   ------------------------------------------------------------
OVOL2_Opossum                 ------------------------------------------------------------
OVOL2_Anolelizard             ------------------------------------------------------------
OVOL2_Zebrafinch              ------------------------------------------------------------
OVOL2_Chicken                 ------------------------------------------------------------
OVOL2_Turkey                  ------------------------------------------------------------
OVOL3_Mouse                   ------------------------------------------------------------
OVOL3_Human                   ------------------------------------------------------------
OVOL3_Rat                     ------------------------------------------------------------
OVOL1_Danio                   ------------------------------------------------------------
OVOL3b_Danio                   ------------------------------------------------------------
OVOL3b_Fugu                    ------------------------------------------------------------
OVOL3b_Medaka                  ------------------------------------------------------------
OVOL2_Helobdella              ------------------------------------------------------------
LIN48_Celegans                ------------------------------------------------------------
OVOL1_Stickleback             ------------------------------------------------------------
OVOL1_Fugu                    ------------------------------------------------------------
OVOL1_Tetraodon               ------------------------------------------------------------
OVOL1_Opossum                 ------------------------------------------------------------
OVOL1_Human                   ------------------------------------------------------------
OVOL1_Rat                     ------------------------------------------------------------
OVOL1_Mouse                   ------------------------------------------------------------
OVOC_Drosophila               ------------------------------------------------------------
OVOB_Drosophila               ------------------------------------------------------------
OVOA_Drosophila               YTEFVEMVSMDVTVKPELFSELKPEMTEITAEELTLEAETTAAAAAAAAAAAAATTTSAT
OVOD_Drosophila               YTEFVEMVSMDVTVKPELFSELKPEMTEITAEELTLEAETTAAAAAAAAAAAAATTTSAT
OVOL1_Helobdella              ------------------------------------------------------------
OVOL1_Branchiostoma           ------------------------------------------------------------
OVOL2_Branchiostoma           ------------------------------------------------------------
OVOL2_Strongylocentrotus      ------------------------------------------------------------
                                                                                          

OVOL1_Strongylocentrotus      ------------------------------------------------------------
OVOL1_Lottia                  ------------------------------------------------------------
OVOL2_Lottia                  ------------------------------------------------------------
OVOL_Trichoplax               ------------------------------------------------------------
OVOL2_Nematostella            ------------------------------------------------------------
OVOL1_Nematostella            ------------------------------------------------------------
OVOL2_Frog                    ------------------------------------------------------------
OVOL2_Mouse                   ------------------------------------------------------------
OVOL2_Rat                     ------------------------------------------------------------
OVOL2_Human                   ------------------------------------------------------------
OVOL2_Opossum                 ------------------------------------------------------------
OVOL2_Anolelizard             ------------------------------------------------------------
OVOL2_Zebrafinch              ------------------------------------------------------------
OVOL2_Chicken                 ------------------------------------------------------------
OVOL2_Turkey                  ------------------------------------------------------------
OVOL3_Mouse                   ------------------------------------------------------------
OVOL3_Human                   ------------------------------------------------------------
OVOL3_Rat                     ------------------------------------------------------------
OVOL1_Danio                   ------------------------------------------------------------
OVOL3b_Danio                   ------------------------------------------------------------
OVOL3b_Fugu                    ------------------------------------------------------------
OVOL3b_Medaka                  ------------------------------------------------------------
OVOL2_Helobdella              ------------------------------------------------------------
LIN48_Celegans                ------------------------------------------------------------
OVOL1_Stickleback             ------------------------------------------------------------
OVOL1_Fugu                    ------------------------------------------------------------
OVOL1_Tetraodon               ------------------------------------------------------------
OVOL1_Opossum                 ------------------------------------------------------------
OVOL1_Human                   ------------------------------------------------------------
OVOL1_Rat                     ------------------------------------------------------------
OVOL1_Mouse                   ------------------------------------------------------------
OVOC_Drosophila               ------------------------------------------------------------
OVOB_Drosophila               ------------------------------------------------------------
OVOA_Drosophila               EGTQVLAAAPAPLSSGRKLRGRAKAVAYGSTMITLISTLKSSPEVPATKTVHRTTLRSLA
OVOD_Drosophila               EGTQVLAAAPAPLSSGRKLRGRAKAVAYGSTMITLISTLKSSPEVPATKTVHRTTLRSLA
OVOL1_Helobdella              ------------------------------------------------------------
OVOL1_Branchiostoma           ------------------------------------------------------------
OVOL2_Branchiostoma           ------------------------------------------------------------
OVOL2_Strongylocentrotus      ------------------------------------------------------------
                                                                                          

OVOL1_Strongylocentrotus      ------------------------------------------------------------
OVOL1_Lottia                  ------------------------------------------------------------
OVOL2_Lottia                  ------------------------------------------------------------
OVOL_Trichoplax               ------------------------------------------------------------
OVOL2_Nematostella            ------------------------------------------------------------
OVOL1_Nematostella            ------------------------------------------------------------
OVOL2_Frog                    ------------------------------------------------------------
OVOL2_Mouse                   ------------------------------------------------------------
OVOL2_Rat                     ------------------------------------------------------------
OVOL2_Human                   ------------------------------------------------------------
OVOL2_Opossum                 ------------------------------------------------------------
OVOL2_Anolelizard             ------------------------------------------------------------
OVOL2_Zebrafinch              ------------------------------------------------------------
OVOL2_Chicken                 ------------------------------------------------------------
OVOL2_Turkey                  ------------------------------------------------------------
OVOL3_Mouse                   ------------------------------------------------------------
OVOL3_Human                   ------------------------------------------------------------
OVOL3_Rat                     ------------------------------------------------------------
OVOL1_Danio                   ------------------------------------------------------------
OVOL3b_Danio                   ------------------------------------------------------------
OVOL3b_Fugu                    ------------------------------------------------------------
OVOL3b_Medaka                  ------------------------------------------------------------
OVOL2_Helobdella              ------------------------------------------------------------
LIN48_Celegans                ------------------------------------------------------------
OVOL1_Stickleback             ------------------------------------------------------------
OVOL1_Fugu                    ------------------------------------------------------------
OVOL1_Tetraodon               ------------------------------------------------------------
OVOL1_Opossum                 ------------------------------------------------------------
OVOL1_Human                   ------------------------------------------------------------
OVOL1_Rat                     ------------------------------------------------------------
OVOL1_Mouse                   ------------------------------------------------------------
OVOC_Drosophila               -----------------------------LGLPPDLQLEFVNGGHGIKNPLAVENAHGGH
OVOB_Drosophila               -----------------------------LGLPPDLQLEFVNGGHGIKNPLAVENAHGGH
OVOA_Drosophila               TAAAATAAGLLAPSPTVSVLNESKVLQRRLGLPPDLQLEFVNGGHGIKNPLAVENAHGGH
OVOD_Drosophila               TAAAATAAGLLAPSPTVSVLNESKVLQRRLGLPPDLQLEFVNGGHGIKNPLAVENAHGGH
OVOL1_Helobdella              ------------------------------------------------------------
OVOL1_Branchiostoma           ------------------------------------------------------------
OVOL2_Branchiostoma           ------------------------------------------------------------
OVOL2_Strongylocentrotus      ------------------------------------------------VFPQLTNPPVSN
                                                                                          

OVOL1_Strongylocentrotus      ---------------------------------------------------ESMSPNKLP
OVOL1_Lottia                  -------------------------------PFNMFCNIPMYKSNAEVELSAIRKPSSIP
OVOL2_Lottia                  ------------------------------------------------------------
OVOL_Trichoplax               ------------------------------------------------------------
OVOL2_Nematostella            ------------------------------------------------------------
OVOL1_Nematostella            ------------------------------------------------------------
OVOL2_Frog                    ------------------------------------------------------------
OVOL2_Mouse                   ------------------------------------------------------------
OVOL2_Rat                     ------------------------------------------------------------
OVOL2_Human                   ------------------------------------------------------------
OVOL2_Opossum                 ------------------------------------------------------------
OVOL2_Anolelizard             ------------------------------------------------------------
OVOL2_Zebrafinch              ------------------------------------------------------------
OVOL2_Chicken                 ------------------------------------------------------------
OVOL2_Turkey                  ------------------------------------------------------------
OVOL3_Mouse                   ------------------------------------------------------------
OVOL3_Human                   ------------------------------------------------------------
OVOL3_Rat                     ------------------------------------------------------------
OVOL1_Danio                   ------------------------------------------------------------
OVOL3b_Danio                   ------------------------------------------------------------
OVOL3b_Fugu                    ------------------------------------------------------------
OVOL3b_Medaka                  ------------------------------------------------------------
OVOL2_Helobdella              ------------------------------------------------------------
LIN48_Celegans                ------------------------------------------------------------
OVOL1_Stickleback             ------------------------------------------------------------
OVOL1_Fugu                    ------------------------------------------------------------
OVOL1_Tetraodon               ------------------------------------------------------------
OVOL1_Opossum                 ------------------------------------------------------------
OVOL1_Human                   ------------------------------------------------------------
OVOL1_Rat                     ------------------------------------------------------------
OVOL1_Mouse                   ------------------------------------------------------------
OVOC_Drosophila               HRIRNIDCIDDLSKHGHHSQHQQQQGSPQQQNMQQSVQQQSVQQQQSLQQQQQQQHHQHH
OVOB_Drosophila               HRIRNIDCIDDLSKHGHHSQHQQQQGSPQQQNMQQSVQQQSVQQQQSLQQQQQQQHHQHH
OVOA_Drosophila               HRIRNIDCIDDLSKHGHHSQHQQQQGSPQQQNMQQSVQQQSVQQQQSLQQQQQQQHHQHH
OVOD_Drosophila               HRIRNIDCIDDLSKHGHHSQHQQQQGSPQQQNMQQSVQQQSVQQQQSLQQQQQQQHHQHH
OVOL1_Helobdella              ------------------------------------------------------------
OVOL1_Branchiostoma           ------------------------------------------------------------
OVOL2_Branchiostoma           ------------------------------------------------------------
OVOL2_Strongylocentrotus      MWVPPTSSTQHQGLVNGFAGATQNSPMPQQQLLRNLADPVTKVTVQPPPTTTAVEYAPLK
                                                                                          

OVOL1_Strongylocentrotus      SNGLTTPDSTSLPSTKPPYSTAEAAEPTPVYGIKPKPRCSQCLSIFPTERAYTKHMTTDH
OVOL1_Lottia                  SKSIELVNGGFGLTNPALAPLVINDDTVKAKQSNQICACQVCGLIFHKPKLLTRHIKKMH
OVOL2_Lottia                  --------------------------------SNQICACQVCGLIFHKPKLLTRHIKKMH
OVOL_Trichoplax               --------------------------------------CHICHKSYQSPVQLKRHLRR-H
OVOL2_Nematostella            ----------------------------------NKYKCEICQSSFSLQRLLNRHMKT-H
OVOL1_Nematostella            ------------------------------------YKCGLCNASFSLQRLLNRHMKT-H
OVOL2_Frog                    ---------------------------------EEIYSCEICAKGFRLQRMLNRHLKC-H
OVOL2_Mouse                   --------------------------------NSVIHNCDLCGKSFRLQRMLNRHLKC-H
OVOL2_Rat                     --------------------------------DSVIHNCDLCGKSFRLQRMLNRHLKC-H
OVOL2_Human                   --------------------------------DSVVHSCDLCGKGFRLQRMLNRHLKC-H
OVOL2_Opossum                 --------------------------------EAMVYSCELCGKGFRLQRMLNRHLKC-H
OVOL2_Anolelizard             --------------------------------DALMHNCELCGKGFRLQRMLNRHIKC-H
OVOL2_Zebrafinch              --------------------------------DAALHSCELCGKGFRLQRMLNRHIKC-H
OVOL2_Chicken                 --------------------------------DAAVHSCELCGKGFRLQRMLNRHVKC-H
OVOL2_Turkey                  --------------------------------DAAVHSCELCGKGFRLQRMLNRHVKC-H
OVOL3_Mouse                   ------------------------------PKGPGTLGCPLCPKAFPLQRMLTRHLKC-H
OVOL3_Human                   --------------------------------GPPAQQSSSVRDPWT-ARMLTRHLKC-H
OVOL3_Rat                     ------------------------------------LSCPLCPKAFPLQRMLTRHLKC-H
OVOL1_Danio                   --------------------------PLMVQSSGATYVCQVCQKVFQFQRMLNRHLKC-H
OVOL3b_Danio                   --------------------------------GSSEFLCSVCHKLFPLQRMLTRHLKC-H
OVOL3b_Fugu                    --------------------------------------CSMCHKIFPLQRMLTRHLKC-H
OVOL3b_Medaka                  --------------------------------VSGDFVCSVCHKVFPLQRMLTRHLKC-H
OVOL2_Helobdella              ------------------------------------FLCRVCLKSFPLQRLLNRHVKC-H
LIN48_Celegans                ----------------------------SKDEFQDSLTCHICGKKFGLQRLLNRHIKC-H
OVOL1_Stickleback             --------------------------------PTGAYVCHVCQKTFSYQRMLNRHLKC-H
OVOL1_Fugu                    -------------------------------LSAVTFVCQVCQKVFLHQRMLNRHVKC-H
OVOL1_Tetraodon               ----------------------------------SPFVCQVCQKAFHHQRMLNRHLKC-H
OVOL1_Opossum                 -----------------------------DSPSGDLFTCHICHKAFTYQRMLNRHMKC-H
OVOL1_Human                   ------------------------------SPSGDLFTCRVCQKAFTYQRMLNRHMKC-H
OVOL1_Rat                     ------------------------------SPNGDLFTCHICQKSFTYQRMLNRHMKC-H
OVOL1_Mouse                   ------------------------------SPNGDLFTCHICQKSFTHQRMLNRHMKC-H
OVOC_Drosophila               SNSSASSNASSHGSAEALCMGSSGGANEDSSSGNNKFVCRVCMKTFSLQRLLNRHMKC-H
OVOB_Drosophila               SNSSASSNASSHGSAEALCMGSSGGANEDSSSGNNKFVCRVCMKTFSLQRLLNRHMKC-H
OVOA_Drosophila               SNSSASSNASSHGSAEALCMGSSGGANEDSSSGNNKFVCRVCMKTFSLQRLLNRHMKC-H
OVOD_Drosophila               SNSSASSNASSHGSAEALCMGSSGGANEDSSSGNNKFVCRVCMKTFSLQRLLNRHMKC-H
OVOL1_Helobdella              --------------------------------ADDKHVCLICHKIFPKQRILNRHMKC-H
OVOL1_Branchiostoma           ----------------------------------------LCGKDFAVQRMLNRHMKC-H
OVOL2_Branchiostoma           ----------------------------------------LCGKDFAVQRMLNRHMKC-H
OVOL2_Strongylocentrotus      RAPGRSRLNNHVSSGL--------------SMGDSTFLCEVCNKVFPLQRLLNRHMKC-H
                                                                           :      .:*:   *

OVOL1_Strongylocentrotus      SQTKPHICGFCGKGFHDKFDLKRHYRTHTGVGPYKCSQCSRSFTQRCSLETHVNKVHEMP
OVOL1_Lottia                  DKIKKYLCRFCPKGFNDKFDLKRHTRIHTGIKPFKCHNCGKGFSQRCSLEAHERKVHSQE
OVOL2_Lottia                  DKIKKYLCRFCPKGFNDKFDLKRHTRIHTGIKPFKCHNCGKGFSQRCSLEAHERKVHSQE
OVOL_Trichoplax               AEDKKHLCPFCKKGFSDQFDLKRHVRIHTGIKPFRCKLCNRAFAQRCSLELHCQKSHGTD
OVOL2_Nematostella            SFYKRYHCQFCGKGFNDTFDLKRHIRTHTGIKPFKCDRCDKAFTQRCSLEAHLTRVHSVV
OVOL1_Nematostella            SFYKRYHCQFCGKGFNDTFDLKRHIRTHTGIKPFKCDRCDKAFTQRCSLEAHLTRVHSVV
OVOL2_Frog                    NQVKRHLCTFCGKGFNDTFDLKRHVRTHTGIRPYKCEICNKAFTQRCSLESHLKKIHGVQ
OVOL2_Mouse                   NQVKRHLCTFCGKGFNDTFDLKRHVRTHTGIRPYKCEVCNKAFTQRCSLESHLKKIHGVQ
OVOL2_Rat                     NQVKRHLCTFCGKGFNDTFDLKRHVRTHTGIRPYKCEVCYKAFTQRCSLESHLKKIHGVQ
OVOL2_Human                   NQVKRHLCTFCGKGFNDTFDLKRHVRTHTGIRPYKCNVCNKAFTQRCSLESHLKKIHGVQ
OVOL2_Opossum                 NQVKRHLCTFCGKGFNDTFDLKRHVRTHTGIRPYKCEICNKAFTQRCSLESHLKKIHGVQ
OVOL2_Anolelizard             SQVKRHLCTFCGKGFNDTFDLKRHVRTHTGIRPYKCEVCNKAFTQRCSLESHLKKIHAVQ
OVOL2_Zebrafinch              SQVKRHLCTFCGKGFNDTFDLKRHVRTHTGIRPYKCEVCNKAFTQRCSLESHLKKIHGVQ
OVOL2_Chicken                 SQVKRHLCTFCGKGFNDTFDLKRHVRTHTGIRPYKCEVCNKAFTQRCSLESHLKKIHGVQ
OVOL2_Turkey                  SQVKRHLCTFCGKGFNDTFDLKRHVRTHTGIRPYKCEVCNKAFTQRCSLESHLKKIHGVQ
OVOL3_Mouse                   SPARRHVCHYCGKGFHDAFDLKRHMRTHTGIRPFRCGACGKAFTQRCSLEAHLAKVHGQP
OVOL3_Human                   SPVRRHLCRCCGKGFHDAFDLKRHMRTHTGIRPFRCSACGKAFTQRCSLEAHLAKVHGQP
OVOL3_Rat                     SPARRHVCHYCGKGFHDAFDLKRHMRTHTGIRPFRCGACGKAFTQRCSLEAHLAKVHGQP
OVOL1_Danio                   SEQKRHLCDFCGKGFNDTFDLKRHVRTHTGVRPYKCELCDKAFTQRCSLESHMKKIHGVT
OVOL3b_Danio                   SLIKRHPCRYCGKGFNDTFDLKRHMRTHTGIRPYRCDLCEKAFTQRCSLESHLRKIHGVQ
OVOL3b_Fugu                    SLVKRHPCQFCGKGFNDTFDLKRHMRTHTGIRPYKCELCEKAFTQRCSLESHMRKIHGVH
OVOL3b_Medaka                  SLVKRHPCRFCGKGFNDTFDLKRHMRTHTGIRPYKCELCEKAFTQRCSLESHMRKIHGVH
OVOL2_Helobdella              TDIKRYLCTFCGKGFNDTFDLKRHTRTHTGVRPYKCEHCDKAFTQRCSLESHARKVHNVQ
LIN48_Celegans                SDLKRYLCTFCGKGFNDTFDLKRHTRTHTGVRPYKCEQCEKSFTQRCSLESHLRKVHGVT
OVOL1_Stickleback             NDTKRHLCSFCGKGFNDTFDLKRHVRTHTGVRPYKCTLCDKAFTQRCSLESHMKKIHSVT
OVOL1_Fugu                    SDTKRHLCSFCGKGFNDTFDLKRHVRTHTGVRPYKCTLCEKAFTQRCSLESHMKKIHSIT
OVOL1_Tetraodon               SETKRHLCSFCGKGFNDTFDLKRHVRTHTGVRPYKCTLCEKAFTQRCSLESHMKKIHSIT
OVOL1_Opossum                 NDVKRHLCTYCGKGFNDTFDLKRHVRTHTGVRPYKCSLCDKAFTQRCSLESHLKKIHGVQ
OVOL1_Human                   NDVKRHLCTYCGKGFNDTFDLKRHVRTHTGVRPYKCSLCDKAFTQRCSLESHLKKIHGVQ
OVOL1_Rat                     NDVKRHLCTYCGKGFNDTFDLKRHVRTHTGVRPYKCSLCDKAFTQRCSLESHLKKIHGVQ
OVOL1_Mouse                   NDVKRHLCTYCGKGFNDTFDLKRHVRTHTGVRPYKCSLCDKAFTQRCSLESHLKKIHGVQ
OVOC_Drosophila               SDIKRYLCTFCGKGFNDTFDLKRHTRTHTGVRPYKCNLCEKSFTQRCSLESHCQKVHSVQ
OVOB_Drosophila               SDIKRYLCTFCGKGFNDTFDLKRHTRTHTGVRPYKCNLCEKSFTQRCSLESHCQKVHSVQ
OVOA_Drosophila               SDIKRYLCTFCGKGFNDTFDLKRHTRTHTGVRPYKCNLCEKSFTQRCSLESHCQKVHSVQ
OVOD_Drosophila               SDIKRYLCTFCGKGFNDTFDLKRHTRTHTGVRPYKCNLCEKSFTQRCSLESHCQKVHSVQ
OVOL1_Helobdella              SDIKRYLCTLCGKGFNDTFDLKRHTRTHTGVRPYKCSHCDKAFTQRCSLESHERKLHGLE
OVOL1_Branchiostoma           SATKRYKCEHCPKGFNDTFDLKRHVRTHTGIRPYKCEECGKGFTQRCSLESHYKKVHGLT
OVOL2_Branchiostoma           SATKRYKCEHCPKGFNDTFDLKRHVRTHTGIRPYKCEECGKGFTQRCSLESHYKKVHGLT
OVOL2_Strongylocentrotus      SATKRYNCAFCGKGFNDTFDLKRHVRTHTGVRPYKCEKCGKAFTQRCSLESHLSKVHGEQ
                                 : : *  * *** * ****** * ***: *::*  * :.*:****** *  : *   

OVOL1_Strongylocentrotus      LAFTFKERREKIYVCEDCGHS-VKDAFEHYLHMWVAHSRLAKPKRLRQKVLHRIKYILKA
OVOL1_Lottia                  VRFEPKQRRDKMHICEECGST-TKDPDMHYFHIKQNH-----------------------
OVOL2_Lottia                  VRFEPKQRRDKMHICEECGST-TKDPDMHYFHIKQNH-----------------------
OVOL_Trichoplax               AQYKFRERREKVYVCETCGFT-AKEIQPYHEHLLSHKGD---------------------
OVOL2_Nematostella            HKYGFRERRDKMFVCEDCGIT-FKDSPEFMKHVHELH-----------------------
OVOL1_Nematostella            HKYGFRERRDKMFVCEDCGITFKENQAEYRQHVASHH-----------------------
OVOL2_Frog                    QGYAYKQRRDKLFVCEDCGYT-GPSQEDLYLHVYDSH-----------------------
OVOL2_Mouse                   QQYAYKQRRDKLYVCEDCGYT-GPTQEDLYLHVNSDH-----------------------
OVOL2_Rat                     QQYAYKQRRDKLYVCEDCGYT-GPTQEDLYLHVNSAH-----------------------
OVOL2_Human                   QQYAYKQRRDKLYVCEDCGYT-GPTQEDLYLHVNSAH-----------------------
OVOL2_Opossum                 QQYAYKQRRDKLYVCEDCGYT-GPTQEDLYLHVNSAH-----------------------
OVOL2_Anolelizard             QQYSYKQRRDKLYVCEDCGYT-GPTQEDLYMHISNIH-----------------------
OVOL2_Zebrafinch              QQYAYKQRRDKLYVCEDCGYT-GPTQEDLYLHVSGIH-----------------------
OVOL2_Chicken                 QQYAYKQRRDKLYVCEDCGYT-GPTQEDLYLHVSSVH-----------------------
OVOL2_Turkey                  QQYAYKQRRDKLYVCEDCGYT-GPTQEDLYLHISSVH-----------------------
OVOL3_Mouse                   ASYAYRERREKLHVCEDCGFT---------------------------------------
OVOL3_Human                   ASYAYRERREKLHVCEDCGFT-SSRPDTYAQHRALHR-----------------------
OVOL3_Rat                     ASYAYRERREKLHVCEDCGFT---------------------------------------
OVOL1_Danio                   QQYAYKERRSKLYVCEECGHT-ASTQDALLRHLHTEH-----------------------
OVOL3b_Danio                   QQYAYRQRRSKIFVCEDCGFT-SSRPDQYFLHVRQQH-----------------------
OVOL3b_Fugu                    QQYAYRQRRSKIFVCEDCGYT-SSRPDEYFLHVRQCH-----------------------
OVOL3b_Medaka                  QQYAYRQRRSKIFVCEDCGYT-SSRPDEYFLHVRQRH-----------------------
OVOL2_Helobdella              FNYKHKERRDKLYVCEECGHS-TRQSEEHFVHMKDQH-----------------------
LIN48_Celegans                HQYAYKERRSKVFVCEDCGYT-DEKFEVYLSHIKVVH-----------------------
OVOL1_Stickleback             QKYAYKERRNKLYVCEECGLT-AATQDALLLHLHSLH-----------------------
OVOL1_Fugu                    QAYAYKERRNKLYVCEECGHT-SGSQDDLLVHLHLLH-----------------------
OVOL1_Tetraodon               QTYAYKERRNKLYVCEECGHT-SASQDDLLVHLHSLH-----------------------
OVOL1_Opossum                 QKYAYKERRAKLYVCEECGCT-SDSQEGHVLHLKEHH-----------------------
OVOL1_Human                   QKYAYKERRAKLYVCEECGCT-SESQEGHVLHLKEHH-----------------------
OVOL1_Rat                     QKYAYKERRAKLYVCEECGCT-SESQEGHVLHLKEHH-----------------------
OVOL1_Mouse                   QKYAYKERRAKLYVCEECGCT-SESQEGHVLHLKERH-----------------------
OVOC_Drosophila               HQYAYKERRAKMYVCEECGHT-TCEPEVHYLHLKNNH-----------------------
OVOB_Drosophila               HQYAYKERRAKMYVCEECGHT-TCEPEVHYLHLKNNH-----------------------
OVOA_Drosophila               HQYAYKERRAKMYVCEECGHT-TCEPEVHYLHLKNNH-----------------------
OVOD_Drosophila               HQYAYKERRAKMYVCEECGHT-TCEPEVHYLHLKNNH-----------------------
OVOL1_Helobdella              IPYAYKERRHKTYVCEECGHT-SDQPEVHYKHLKDNH-----------------------
OVOL1_Branchiostoma           LSYGYKERREKIYVCEECGHA-TMSPEEHLEHLKQVH-----------------------
OVOL2_Branchiostoma           LSYGYKERREKIYVCEECGHA-TMSPEEHLEHLKQVH-----------------------
OVOL2_Strongylocentrotus      HRYCYKQRRSKIFVCEECGIT-TETADFHYDHIKEIH-----------------------
                                :  ::** * .:** ** :                                       

OVOL1_Strongylocentrotus      QNGGDKNEEELLADTKVVTQEFANYSKLSRIEEEIGKFRNGAVKRKKVTAHAQNGGEIQS
OVOL1_Lottia                  ------------------------------------------------------------
OVOL2_Lottia                  ------------------------------------------------------------
OVOL_Trichoplax               ------------------------------------------------------------
OVOL2_Nematostella            ------------------------------------------------------------
OVOL1_Nematostella            ------------------------------------------------------------
OVOL2_Frog                    ------------------------------------------------------------
OVOL2_Mouse                   ------------------------------------------------------------
OVOL2_Rat                     ------------------------------------------------------------
OVOL2_Human                   ------------------------------------------------------------
OVOL2_Opossum                 ------------------------------------------------------------
OVOL2_Anolelizard             ------------------------------------------------------------
OVOL2_Zebrafinch              ------------------------------------------------------------
OVOL2_Chicken                 ------------------------------------------------------------
OVOL2_Turkey                  ------------------------------------------------------------
OVOL3_Mouse                   ------------------------------------------------------------
OVOL3_Human                   ------------------------------------------------------------
OVOL3_Rat                     ------------------------------------------------------------
OVOL1_Danio                   ------------------------------------------------------------
OVOL3b_Danio                   ------------------------------------------------------------
OVOL3b_Fugu                    ------------------------------------------------------------
OVOL3b_Medaka                  ------------------------------------------------------------
OVOL2_Helobdella              ------------------------------------------------------------
LIN48_Celegans                ------------------------------------------------------------
OVOL1_Stickleback             ------------------------------------------------------------
OVOL1_Fugu                    ------------------------------------------------------------
OVOL1_Tetraodon               ------------------------------------------------------------
OVOL1_Opossum                 ------------------------------------------------------------
OVOL1_Human                   ------------------------------------------------------------
OVOL1_Rat                     ------------------------------------------------------------
OVOL1_Mouse                   ------------------------------------------------------------
OVOC_Drosophila               ------------------------------------------------------------
OVOB_Drosophila               ------------------------------------------------------------
OVOA_Drosophila               ------------------------------------------------------------
OVOD_Drosophila               ------------------------------------------------------------
OVOL1_Helobdella              ------------------------------------------------------------
OVOL1_Branchiostoma           ------------------------------------------------------------
OVOL2_Branchiostoma           ------------------------------------------------------------
OVOL2_Strongylocentrotus      ------------------------------------------------------------
                                                                                          

OVOL1_Strongylocentrotus      SEKKTSRSSPQAFHAPDGGYGWFILLAAHCTLIFREGIAKCLGVFLPTFRSYFDVSTSLI
OVOL1_Lottia                  ------------------------------------------------------------
OVOL2_Lottia                  ------------------------------------------------------------
OVOL_Trichoplax               ------------------------------------------------------------
OVOL2_Nematostella            ------------------------------------------------------------
OVOL1_Nematostella            ------------------------------------------------------------
OVOL2_Frog                    ------------------------------------------------------------
OVOL2_Mouse                   ------------------------------------------------------------
OVOL2_Rat                     ------------------------------------------------------------
OVOL2_Human                   ------------------------------------------------------------
OVOL2_Opossum                 ------------------------------------------------------------
OVOL2_Anolelizard             ------------------------------------------------------------
OVOL2_Zebrafinch              ------------------------------------------------------------
OVOL2_Chicken                 ------------------------------------------------------------
OVOL2_Turkey                  ------------------------------------------------------------
OVOL3_Mouse                   ------------------------------------------------------------
OVOL3_Human                   ------------------------------------------------------------
OVOL3_Rat                     ------------------------------------------------------------
OVOL1_Danio                   ------------------------------------------------------------
OVOL3b_Danio                   ------------------------------------------------------------
OVOL3b_Fugu                    ------------------------------------------------------------
OVOL3b_Medaka                  ------------------------------------------------------------
OVOL2_Helobdella              ------------------------------------------------------------
LIN48_Celegans                ------------------------------------------------------------
OVOL1_Stickleback             ------------------------------------------------------------
OVOL1_Fugu                    ------------------------------------------------------------
OVOL1_Tetraodon               ------------------------------------------------------------
OVOL1_Opossum                 ------------------------------------------------------------
OVOL1_Human                   ------------------------------------------------------------
OVOL1_Rat                     ------------------------------------------------------------
OVOL1_Mouse                   ------------------------------------------------------------
OVOC_Drosophila               ------------------------------------------------------------
OVOB_Drosophila               ------------------------------------------------------------
OVOA_Drosophila               ------------------------------------------------------------
OVOD_Drosophila               ------------------------------------------------------------
OVOL1_Helobdella              ------------------------------------------------------------
OVOL1_Branchiostoma           ------------------------------------------------------------
OVOL2_Branchiostoma           ------------------------------------------------------------
OVOL2_Strongylocentrotus      ------------------------------------------------------------
                                                                                          

OVOL1_Strongylocentrotus      GWISSICVTFADFTGLISGPLCRRFGCRPVAMVGGFFAGLGLTLAAFTVEVSQLAICLAI
OVOL1_Lottia                  ------------------------------------------------------------
OVOL2_Lottia                  ------------------------------------------------------------
OVOL_Trichoplax               ------------------------------------------------------------
OVOL2_Nematostella            ------------------------------------------------------------
OVOL1_Nematostella            ------------------------------------------------------------
OVOL2_Frog                    ------------------------------------------------------------
OVOL2_Mouse                   ------------------------------------------------------------
OVOL2_Rat                     ------------------------------------------------------------
OVOL2_Human                   ------------------------------------------------------------
OVOL2_Opossum                 ------------------------------------------------------------
OVOL2_Anolelizard             ------------------------------------------------------------
OVOL2_Zebrafinch              ------------------------------------------------------------
OVOL2_Chicken                 ------------------------------------------------------------
OVOL2_Turkey                  ------------------------------------------------------------
OVOL3_Mouse                   ------------------------------------------------------------
OVOL3_Human                   ------------------------------------------------------------
OVOL3_Rat                     ------------------------------------------------------------
OVOL1_Danio                   ------------------------------------------------------------
OVOL3b_Danio                   ------------------------------------------------------------
OVOL3b_Fugu                    ------------------------------------------------------------
OVOL3b_Medaka                  ------------------------------------------------------------
OVOL2_Helobdella              ------------------------------------------------------------
LIN48_Celegans                ------------------------------------------------------------
OVOL1_Stickleback             ------------------------------------------------------------
OVOL1_Fugu                    ------------------------------------------------------------
OVOL1_Tetraodon               ------------------------------------------------------------
OVOL1_Opossum                 ------------------------------------------------------------
OVOL1_Human                   ------------------------------------------------------------
OVOL1_Rat                     ------------------------------------------------------------
OVOL1_Mouse                   ------------------------------------------------------------
OVOC_Drosophila               ------------------------------------------------------------
OVOB_Drosophila               ------------------------------------------------------------
OVOA_Drosophila               ------------------------------------------------------------
OVOD_Drosophila               ------------------------------------------------------------
OVOL1_Helobdella              ------------------------------------------------------------
OVOL1_Branchiostoma           ------------------------------------------------------------
OVOL2_Branchiostoma           ------------------------------------------------------------
OVOL2_Strongylocentrotus      ------------------------------------------------------------
                                                                                          

OVOL1_Strongylocentrotus      SGIGLGLSLTPSLTMVGHYFDKRYSLANGLSYAGSGVGILVLAPVAQVLIDIYTWRGGLM
OVOL1_Lottia                  -------------------------------------------PNSSLLSKFHDKRQFKS
OVOL2_Lottia                  -------------------------------------------PNSSLLSKFHDKRQFKS
OVOL_Trichoplax               -------------------------------------------PSVIFQPKFLKQ-----
OVOL2_Nematostella            -------------------------------------------PET--------------
OVOL1_Nematostella            -------------------------------------------P----------------
OVOL2_Frog                    -------------------------------------------PGSAFLKKTTKKLAAIL
OVOL2_Mouse                   -------------------------------------------PGSTFLKKTSKKLAALM
OVOL2_Rat                     -------------------------------------------PGSTFLKKTSKKLAALM
OVOL2_Human                   -------------------------------------------PGSSFLKKTSKKLAALL
OVOL2_Opossum                 -------------------------------------------PGSAFLKKTSKKLAAIL
OVOL2_Anolelizard             -------------------------------------------PGSTLLKKTSKKMTAVL
OVOL2_Zebrafinch              -------------------------------------------PGSAFLKKTSKKLAAVL
OVOL2_Chicken                 -------------------------------------------PSSAFLKKTSKKLAAVL
OVOL2_Turkey                  -------------------------------------------PSSAFLKKTSKKLAAVL
OVOL3_Mouse                   ------------------------------------------------------------
OVOL3_Human                   -------------------------------------------AA---------------
OVOL3_Rat                     ------------------------------------------------------------
OVOL1_Danio                   -------------------------------------------PNSAFLRAKGARRHSPS
OVOL3b_Danio                   -------------------------------------------PGSPALRRYYRKHMLEG
OVOL3b_Fugu                    -------------------------------------------PGSPALRRYYRRQA---
OVOL3b_Medaka                  -------------------------------------------PGSPALRR---------
OVOL2_Helobdella              -------------------------------------------PHVPTSDECSNIPRHEA
LIN48_Celegans                -------------------------------------------PFSAAYLRFTQLQ----
OVOL1_Stickleback             -------------------------------------------PDSALLKGKAARRAAGG
OVOL1_Fugu                    -------------------------------------------PNSHLLKGKTARRTGGG
OVOL1_Tetraodon               -------------------------------------------PNSHLLKGKTARRTGGG
OVOL1_Opossum                 -------------------------------------------PDSPLLRKTSKKGAGAL
OVOL1_Human                   -------------------------------------------PDSPLLRKTSKKVAVAL
OVOL1_Rat                     -------------------------------------------PDSPLLRKTSKKVAVAL
OVOL1_Mouse                   -------------------------------------------PDSPLLRKTSKKVAVAL
OVOC_Drosophila               -------------------------------------------PFSPALLKFYDKRHFKF
OVOB_Drosophila               -------------------------------------------PFSPALLKFYDKRHFKF
OVOA_Drosophila               -------------------------------------------PFSPALLKFYDKRHFKF
OVOD_Drosophila               -------------------------------------------PFSPALLKFYDKRHFKF
OVOL1_Helobdella              -------------------------------------------PDCPSLRRTHDRRLFKF
OVOL1_Branchiostoma           -------------------------------------------PEN--------------
OVOL2_Branchiostoma           -------------------------------------------PEN--------------
OVOL2_Strongylocentrotus      -------------------------------------------PDSTELRKYQDKLQFQK
                                                                                          

OVOL1_Strongylocentrotus      ILGALGFHVSVCGALLRPLRVDQRSDRRRKDKIEYKSVENNGPLSPNDRFEDSHTKSSEL
OVOL1_Lottia                  T-----------------------------------------------------------
OVOL2_Lottia                  T-----------------------------------------------------------
OVOL_Trichoplax               ------------------------------------------------------------
OVOL2_Nematostella            ------------------------------------------------------------
OVOL1_Nematostella            ------------------------------------------------------------
OVOL2_Frog                    Q-----------------------------------------------------------
OVOL2_Mouse                   Q-----------------------------------------------------------
OVOL2_Rat                     Q-----------------------------------------------------------
OVOL2_Human                   Q-----------------------------------------------------------
OVOL2_Opossum                 Q-----------------------------------------------------------
OVOL2_Anolelizard             Q-----------------------------------------------------------
OVOL2_Zebrafinch              Q-----------------------------------------------------------
OVOL2_Chicken                 Q-----------------------------------------------------------
OVOL2_Turkey                  Q-----------------------------------------------------------
OVOL3_Mouse                   ------------------------------------------------------------
OVOL3_Human                   ------------------------------------------------------------
OVOL3_Rat                     ------------------------------------------------------------
OVOL1_Danio                   L-----------------------------------------------------------
OVOL3b_Danio                   P-----------------------------------------------------------
OVOL3b_Fugu                    ------------------------------------------------------------
OVOL3b_Medaka                  ------------------------------------------------------------
OVOL2_Helobdella              A-----------------------------------------------------------
LIN48_Celegans                ------------------------------------------------------------
OVOL1_Stickleback             G----------------------------------------------------------G
OVOL1_Fugu                    K-----------------------------------------------------------
OVOL1_Tetraodon               G-----------------------------------------------------------
OVOL1_Opossum                 Q-----------------------------------------------------------
OVOL1_Human                   Q-----------------------------------------------------------
OVOL1_Rat                     Q-----------------------------------------------------------
OVOL1_Mouse                   Q-----------------------------------------------------------
OVOC_Drosophila               T-----------------------------------------------------------
OVOB_Drosophila               T-----------------------------------------------------------
OVOA_Drosophila               T-----------------------------------------------------------
OVOD_Drosophila               T-----------------------------------------------------------
OVOL1_Helobdella              SAAANVLASNSNNTNSSGMNDIDQNINLNNEHLVDENNNDFGCYDNNYHVNSNSSSFYIN
OVOL1_Branchiostoma           ------------------------------------------------------------
OVOL2_Branchiostoma           ------------------------------------------------------------
OVOL2_Strongylocentrotus      L--------------------------VMQQEGAADETAADGRGGLMRSRPDLSPTSELM
                                                                                          

OVOL1_Strongylocentrotus      IEMQHVEQSESGDRYEDRARLLEDAEDPGDPIVTDSDEYSNKLETHDEDEDEAKSRANRC
OVOL1_Lottia                  -ITRTDGASVRATNSNEYTGKA--------------------------------------
OVOL2_Lottia                  -ITRTDGASVRATNSNEYTGKA--------------------------------------
OVOL_Trichoplax               ------------------------------------------------------------
OVOL2_Nematostella            ------------------------------------------------------------
OVOL1_Nematostella            ------------------------------------------------------------
OVOL2_Frog                    ---TKITSVLQIKSTAQEEVEAE-------------------------------------
OVOL2_Mouse                   ---NKLTSPLQENSTLSEEEEKK-------------------------------------
OVOL2_Rat                     ---NKLTSPLQENSTLSEEEEKK-------------------------------------
OVOL2_Human                   ---GKLTSAHQENTSLSEEEERK-------------------------------------
OVOL2_Opossum                 ---TKLTSVLQRNAKLSEEDK---------------------------------------
OVOL2_Anolelizard             ---NKLTS----------------------------------------------------
OVOL2_Zebrafinch              ---TKLSPVLQRNSKEDGKDE---------------------------------------
OVOL2_Chicken                 ---NKLSPVLQRNSKDDDKDE---------------------------------------
OVOL2_Turkey                  ---NKLSPVLQRNSKDDDKDE---------------------------------------
OVOL3_Mouse                   ------------------------------------------------------------
OVOL3_Human                   ------------------------------------------------------------
OVOL3_Rat                     ------------------------------------------------------------
OVOL1_Danio                   -NGTKDDTSQPGSPLSLNSDDNAES-----------------------------------
OVOL3b_Danio                   -GPHNISPYMLYPSAGLYI-----------------------------------------
OVOL3b_Fugu                    ------------------------------------------------------------
OVOL3b_Medaka                  ------------------------------------------------------------
OVOL2_Helobdella              ---NADSPKVNLMTI---------------------------------------------
LIN48_Celegans                ---KKNSSMKPEQLSKISL-----------------------------------------
OVOL1_Stickleback             GGGAEGEGSSPGSPQGADSDDTTGSAGQ--------------------------------
OVOL1_Fugu                    ---PALTSALESPQSAESDISSGSTEQ---------------------------------
OVOL1_Tetraodon               ---KAAMTSAPESPQSAESDVSTGSADQ--------------------------------
OVOL1_Opossum                 ---NTVTALLQNNHHL--------------------------------------------
OVOL1_Human                   ---NTVTSLLQGSPHL--------------------------------------------
OVOL1_Rat                     ---NTVTSLLQGSPHL--------------------------------------------
OVOL1_Mouse                   ---NTVTSLLQGSPHL--------------------------------------------
OVOC_Drosophila               -NSQFANNLLGQLPMPVHN-----------------------------------------
OVOB_Drosophila               -NSQFANNLLGQLPMPVHN-----------------------------------------
OVOA_Drosophila               -NSQFANNLLGQLPMPVHN-----------------------------------------
OVOD_Drosophila               -NSQFANNLLGQLPMPVHN-----------------------------------------
OVOL1_Helobdella              DNSNHSSNSSQQSRCDIKHNINAYSDDSCCSTVDVSR-----------------------
OVOL1_Branchiostoma           ------------------------------------------------------------
OVOL2_Branchiostoma           ------------------------------------------------------------
OVOL2_Strongylocentrotus      LYREHDEAALPLQNRAEQQRRMSELRSSGDVSP---------------------------
                                                                                          
